# Supplementary material for: A nomogram for predicting the risk of persistent coronary artery aneurysms in children with Kawasaki disease: a retrospective study
Source: Front Cardiovasc Med. 2026 Jan 22;13:1741197. doi: 10.3389/fcvm.2026.1741197 (PMC12874396; doi:10.3389/fcvm.2026.1741197)
Supplement: Supplementary file 1 [file Table1.xlsx]

## Sheet: Sheet1
Supplementary Table S1. Full model coefficients of the final prediction model (Model B)
characteristics	β Coefficient	SE(Standard Error)	OR(Odds Ratio)	95%CI	Z	P	P_raw
TBA	0.024	0.01166	1.024	1.024(1.004-1.052)	2.018	<0.05	0.044
Age1	1.404	0.41515	4.071	4.071(1.858-9.577)	3.382	<0.001	0.001
ZM	2.689	0.48254	14.715	14.71(6.39-43.14)	5.572	<0.001	0
The final prediction model (Model B) was built using multivariable logistic regression with the three predictors retained after bootstrap-LASSO stability selection.
