# Supplementary material for: A nomogram for predicting the risk of persistent coronary artery aneurysms in children with Kawasaki disease: a retrospective study
Source: Front Cardiovasc Med. 2026 Jan 22;13:1741197. doi: 10.3389/fcvm.2026.1741197 (PMC12874396; doi:10.3389/fcvm.2026.1741197)
Supplement: Supplementary file 2 [file Table2.xlsx]

## Sheet: 三线表样式
Supplementary Table S2. Score Table for Manual Calculation of Persistent Coronary Artery Aneurysm Risk Based on Nomogram
I. Assign Points for Each Predictor
Maximum Z-Score (ZM)	Points	Age <12 months (Age1)	Points	Total Bile Acid (TBA, μmol/L)	Points
2	0	0 (No)	0	0	0
3	11	1 (Yes)	10	20	2
4	22			40	5
5	33			60	7
6	44			80	10
7	56			100	12
8	67			120	15
9	78			140	17
10	89			160	19
11	100			180	22
II. Calculate Total Points and Corresponding Risk
Predicted Probability of Persistent CAA	Total Points
0.1	13
0.2	16
0.3	18
0.4	19
0.5	20
0.6	22
0.7	23
0.8	25
0.9	28
0.95	30
Calculation Example: For a patient with ZM=3 (11 points), Age1=Yes (10 points), and TBA=100 μmol/L (12 points): Total Points = 11 + 10 + 12 = 33 points Predicted Risk: Since 33 points is above the range of this table (which corresponds to probabilities up to 0.95), the risk is >95%. This high total score is consistent with the presence of all three high-risk features. Note: For intermediate total…
